# Supplementary material for: Habitat Associations Shape Phlebotomine Sand Fly Assemblages at the Andes–Amazon Interface in Southeastern Peru
Source: Biology (Basel). 2026 May 16;15(10):795. doi: 10.3390/biology15100795 (PMC13203520; doi:10.3390/biology15100795)
Supplement: Supplementary file 1 [file biology-15-00795-s001.zip]

Archive with 1 entries (1 files):
- biology-4228464-supplementary.xlsx
