# Supplementary material for: Habitat Associations Shape Phlebotomine Sand Fly Assemblages at the Andes–Amazon Interface in Southeastern Peru
Source: Biology (Basel). 2026 May 16;15(10):795. doi: 10.3390/biology15100795 (PMC13203520; doi:10.3390/biology15100795)
Supplement: Supplementary file 1 [file biology-15-00795-s001.zip › biology-4228464-supplementary.xlsx]

## Sheet: EnvironmentalData
Habitat	Trap code	Latitude	Longitude	Date	Foliage Cover	Crown Cover	Crown Porosity	Basal Area	Tmin	Tmean	Tmax	Hmin	Hmean	Hmax	Tmin24h	Tmean24h	Tmax24h
BAMBOO FOREST	BAM1N1	-12.8958	-71.4059	2023-03-19	0.882674	0.942095	0.0630734	1.11483	20.1	21.676	23.7	97.4	99.072	99.6	20.8	22.4604	24.9
BAMBOO FOREST	BAM1N2	-12.8958	-71.4057	2023-04-02	0.90118	1	0.0988204	1.11483	20.8	21.684	24.1	94.2	98.388	100	21.2	23.1915	27.3
BAMBOO FOREST	BAM1N3	-12.896	-71.4062	2023-04-16	0.955762	1	0.0442376	1.67224	22.2	22.54	23.6	98.2	99.844	100	20.8	22.7479	26.7
BAMBOO FOREST	BAM1N4	-12.896	-71.4058	2023-04-30	0.920581	1	0.0794186	0.557414	22.9	23.365	24.3	96.3	99.464	100	21.9	24.2083	30
BAMBOO FOREST	BAM2N1	-12.8919	-71.4074	2023-03-19	0.96409	1	0.0359102	0.557414	20	21.392	23.6	93.9	98.948	100	20.5	22.7083	26.8
BAMBOO FOREST	BAM2N2	-12.8918	-71.4077	2023-04-02	0.882592	0.957959	0.0786744	0.371609	20.8	21.7	24.1	91.2	95.608	98	20.8	23.1936	28.5
BAMBOO FOREST	BAM2N3	-12.8916	-71.4074	2023-04-16	0.886453	0.982547	0.0978013	0.185805	22.1	22.344	23.5	93.3	96.688	98	20.8	23.2979	28.7
BAMBOO FOREST	BAM2N4	-12.8916	-71.4077	2023-04-30	0.934353	0.985826	0.0522123	0.929023	22.9	23.368	24.3	94.3	96.996	98.2	21.9	23.8562	27.9
SECONDARY FOREST	BOS1N1	-12.9002	-71.4055	2023-03-19	0.958041	0.98489	0.0272609	2.78707	20.1	21.56	23.7	91.9	98.928	100	20.8	22.5771	25.7
SECONDARY FOREST	BOS1N2	-12.9004	-71.4056	2023-04-02	0.941677	0.985213	0.0441891	2.41546	21	21.808	24.1	91.2	97.148	100	21.3	23.5	28.2
SECONDARY FOREST	BOS1N3	-12.9006	-71.4054	2023-04-16	0.980308	1	0.0196924	3.53029	22.2	22.66	24.3	94	99.5	100	21	22.8438	26.3
SECONDARY FOREST	BOS1N4	-12.9003	-71.4053	2023-04-30	0.963186	1	0.0368137	2.22965	22.9	23.44	24.3	96.9	99.492	100	22	23.9688	27.6
SECONDARY FOREST	BOS2N1	-12.889	-71.4093	2023-03-19	0.991161	1	0.00883858	3.15868	20.2	21.616	23.3	99.4	99.9	100	21	22.2417	24
SECONDARY FOREST	BOS2N2	-12.8889	-71.4091	2023-04-02	0.898817	0.943347	0.0472043	1.85805	20.9	21.776	23.4	100	100	100	21.3	22.7149	25.7
SECONDARY FOREST	BOS2N3	-12.8889	-71.4094	2023-04-16	0.942678	1	0.0573224	2.41546	22.3	22.676	23.5	97.4	99.392	100	21	22.8396	26.3
SECONDARY FOREST	BOS2N4	-12.8886	-71.4091	2023-04-30	0.987646	1	0.0123542	2.22965	23	23.452	24.2	99.6	99.972	100	22.1	23.6	26.2
FRUIT CROP PLOTS	INT1N1	-12.8973	-71.4035	2023-03-19	0.922222	0.966994	0.0463006	0.557414	20.1	21.5	23.7	95.9	99.296	100	20.7	23.0417	29.7
FRUIT CROP PLOTS	INT1N2	-12.8975	-71.4041	2023-04-02	0.947933	1	0.0520673	1.48644	20.9	21.98	24.7	92.3	97.604	100	21.4	23.5511	29.2
FRUIT CROP PLOTS	INT1N3	-12.8972	-71.4037	2023-04-16	0.822975	0.878138	0.0628182	1.67224	22.3	22.652	24	95.5	99.112	100	21.1	23.6542	29.2
FRUIT CROP PLOTS	INT1N4	-12.8976	-71.4037	2023-04-30	0.833086	1	0.166914	1.30063	23	23.488	24.6	95.4	99.072	100	22	24.5688	30.3
FRUIT CROP PLOTS	INT2N1	-12.9002	-71.4044	2023-03-19	0.643361	0.762348	0.15608	0.743218	20.1	21.516	23.4	99.3	99.944	100	20.5	22.7125	26.9
FRUIT CROP PLOTS	INT2N2	-12.9002	-71.4046	2023-04-02	0.921983	1	0.0780174	0.557414	20.7	21.636	24	95.2	98.736	100	21.2	23.5511	28.9
FRUIT CROP PLOTS	INT2N3	-12.9004	-71.4047	2023-04-16	0.9297	1	0.0703001	1.11483	22.1	22.54	23.7	96.1	99.536	100	21	23.3229	29.2
FRUIT CROP PLOTS	INT2N4	-12.9005	-71.4044	2023-04-30	0.922004	1	0.0779963	0.557414	22.9	23.368	24.2	97.8	99.832	100	22	24.1708	29
PERIDOMICILE	VIV1N1	-12.8953	-71.4039	2023-03-19	0.642753	0.715728	0.101959	0.929023	21.2	23.952	27.9	90.6	96.936	100	20.8	24.0083	35.1
PERIDOMICILE	VIV1N2	-12.8951	-71.4044	2023-04-02	0.0756804	0.0837417	0.0962629	0	22.1	26.608	37.9	42.7	81.092	94.8	21.5	24.5958	35.1
PERIDOMICILE	VIV1N3	-12.8953	-71.4044	2023-04-16	0.250706	0.293081	0.144585	0.185805	22.6	25.056	31.6	65.5	88.576	98.4	21.1	23.5708	32
PERIDOMICILE	VIV1N4	-12.8954	-71.4042	2023-04-30	0.842171	0.984844	0.144868	0.929023	23.4	25.372	29.4	73.5	90.924	98.7	22	24.7104	33
PERIDOMICILE	VIV2N1	-12.8943	-71.4033	2023-03-19	0.837541	0.985104	0.149794	0.929023	20.1	21.64	24.2	91.4	96.836	99.3	20.8	22.9583	26.9
PERIDOMICILE	VIV2N2	-12.8946	-71.4031	2023-04-02	0.730907	0.951946	0.232197	0.371609	20.9	22.184	25.1	88.9	95.828	99	21.5	24.4723	31.3
PERIDOMICILE	VIV2N3	-12.8949	-71.4035	2023-04-16	0.871715	1	0.128285	1.67224	22.3	22.672	23.7	94	97.388	98.7	21.1	23.5333	30.6
PERIDOMICILE	VIV2N4	-12.8947	-71.4037	2023-04-30	0.00149077	0.00159024	0.0625546	0.185805	23.6	24.288	25.5	89.9	93.4	95.1	22.6	26.1958	34
Note: Raw data for temperature and humidity is available upon request to the corresponding author.
